# Supplementary material for: ESWT Diminishes Axonal Regeneration following Repair of the Rat Median Nerve with Muscle-In-Vein Conduits but Not after Autologous Nerve Grafting
Source: Biomedicines. 2022 Jul 22;10(8):1777. doi: 10.3390/biomedicines10081777 (PMC9394363; doi:10.3390/biomedicines10081777)
Supplement: Supplementary file 1 [file biomedicines-10-01777-s001.zip]

Archive with 4 entries (4 files):
- Supplementary Figure S1.tiff
- Supplementary Figure S2.tiff
- Supplementary Figure S3.tiff
- Supplementary Table S1.xlsx
